# Supplementary material for: A Hydrogel-Based Self-Sensing Underwater Actuator
Source: Micromachines (Basel). 2022 Oct 19;13(10):1779. doi: 10.3390/mi13101779 (PMC9611511; doi:10.3390/mi13101779)
Supplement: Supplementary file 1 [file micromachines-13-01779-s001.zip]

Archive with 1 entries (1 files):
- micromachines-1954877-supplementary-Video S1.mp4
